# Supplementary material for: Changing social inequalities in smoking, obesity and cause-specific mortality: Cross-national comparisons using compass typology
Source: PLoS One. 2020 Jul 10;15(7):e0232971. doi: 10.1371/journal.pone.0232971 (PMC7351173; doi:10.1371/journal.pone.0232971)
Supplement: S1 Spreadsheet — (XLSX) [file pone.0232971.s002.xlsx]

## Sheet: Sheet1
Country	ssexlabel	Period	MidDate	SmokSII	SmokSII_lcl	SmokSII_ucl	ObesSII	ObesSII_lcl	ObesSII_ucl	SmokRII	SmokRII_lcl	ObesRII	ObesRII_lcl	ObesRII_ucl	Smokprev	Smokprev_lcl	Smokprev_ucl	Obesprev	Obesprev_lcl	Obesprev_ucl	SmokRII_ucl	AgeGp
Austria	females	1983	1983	-0.1256	-0.1503	-0.0993	0.095	0.074	0.1169	0.3705	0.3064	3.1542	2.4283	4.097	0.16	0.15	0.17	0.09	0.09	0.1	0.4479	3079
Austria	males	1983	1983	0.0848	0.0538	0.1138	0.0416	0.0205	0.0582	1.4496	1.2507	1.6737	1.3153	2.1297	0.37	0.36	0.38	0.09	0.09	0.1	1.6802	3079
Austria	females	1991	1991	-0.0709	-0.0903	-0.0475	0.1139	0.0919	0.1337	0.6141	0.5138	3.5888	2.8158	4.5741	0.19	0.19	0.2	0.1	0.1	0.11	0.734	3079
Austria	males	1991	1991	0.1121	0.0845	0.1491	0.0535	0.0296	0.0737	1.693	1.4401	1.8228	1.4308	2.3221	0.34	0.33	0.35	0.1	0.09	0.11	1.9903	3079
Austria	females	1999	1999	0.0017	-0.0238	0.0279	0.1362	0.1113	0.1569	1.0109	0.8459	3.8172	3.0756	4.7376	0.21	0.21	0.22	0.12	0.11	0.13	1.2082	3079
Austria	males	1999	1999	0.1884	0.1588	0.2135	0.056	0.0376	0.0808	2.6303	2.1938	1.6626	1.3294	2.0793	0.3	0.29	0.31	0.13	0.12	0.13	3.1535	3079
Austria	females	2006	2006	0.0991	0.0622	0.1483	0.155	0.1239	0.1885	1.9149	1.4485	3.6359	2.7031	4.8906	0.2	0.19	0.2	0.14	0.14	0.15	2.5314	3079
Austria	males	2006	2006	0.2216	0.1618	0.2729	0.0696	0.0257	0.1117	3.3545	2.4467	1.7651	1.2416	2.5093	0.26	0.25	0.28	0.14	0.13	0.15	4.5993	3079
Czech Republic	females	1993+1999	1996	0.1754	0.1006	0.2598	0.1921	0.0991	0.2543	3.077	1.7742	4.3757	2.3131	8.2776	0.21	0.19	0.23	0.17	0.14	0.19	5.3367	3079
Czech Republic	males	1993+1999	1996	0.2559	0.1705	0.3761	0.1272	0.0374	0.2102	3.4366	2.1335	2.5167	1.3921	4.5498	0.33	0.3	0.36	0.17	0.16	0.19	5.5355	3079
Czech Republic	females	2002+2008	2005	0.1566	0.0636	0.2223	0.2179	0.1531	0.2931	2.6657	1.5885	4.2811	2.516	7.2843	0.21	0.19	0.23	0.2	0.18	0.21	4.4732	3079
Czech Republic	males	2002+2008	2005	0.4012	0.3244	0.4802	0.1548	0.0693	0.2308	7.7701	4.7713	2.7617	1.606	4.749	0.32	0.31	0.35	0.2	0.18	0.22	12.6535	3079
England	females	1980	1980	0.3423	0.2992	0.3841				4.4794	3.5212				0.4	0.39	0.41				5.6985	3079
England	males	1980	1980	0.3549	0.2978	0.3996				4.5731	3.6648				0.44	0.43	0.45				5.7066	3079
England	females	1986	1986	0.3076	0.2597	0.3652				4.1457	3.2129				0.34	0.32	0.35				5.3493	3079
England	males	1986	1986	0.318	0.2755	0.3586				4.2164	3.2827				0.36	0.35	0.37				5.4158	3079
England	females	1990	1990	0.34	0.2875	0.3856				5.5655	4.2489				0.3	0.28	0.31				7.2902	3079
England	males	1990	1990	0.3565	0.3175	0.4033				5.7862	4.442				0.31	0.3	0.32				7.5373	3079
England	females	1996	1996	0.3819	0.3287	0.4378				7.7363	5.8222				0.28	0.27	0.29				10.2798	3079
England	males	1996	1996	0.333	0.2848	0.3809				5.6019	4.205				0.29	0.27	0.3				7.4628	3079
England	females	2000	2000	0.315	0.2572	0.3605				5.9627	4.4052				0.25	0.24	0.26				8.0709	3079
England	males	2000	2000	0.3139	0.2747	0.3605				5.2785	3.9059				0.28	0.27	0.3				7.1336	3079
England	females	2005	2005	0.3036	0.2669	0.3287				6.0156	4.6931				0.23	0.22	0.24				7.7108	3079
England	males	2005	2005	0.3671	0.3165	0.4038				8.3403	6.4319				0.25	0.24	0.26				10.8151	3079
England	females	2010	2010	0.3096	0.2979	0.3189				7.5785	7.0048				0.2	0.2	0.2				8.1992	3079
England	males	2010	2010	0.3438	0.3316	0.3532				7.6879	7.1196				0.24	0.24	0.24				8.3017	3079
Estonia	females	1996	1996	0.0064	-0.0923	0.0994	0.1188	0.0533	0.1883	1.0464	0.559	2.1407	1.3315	3.4416	0.19	0.17	0.21	0.2	0.18	0.22	1.9586	3079
Estonia	males	1996	1996	0.2662	0.1685	0.3663	0.0469	-0.0097	0.096	3.4156	2.198	1.5848	0.8738	2.8744	0.49	0.47	0.51	0.12	0.1	0.13	5.3075	3079
Estonia	females	2006	2006	0.1597	0.0866	0.2275	0.1164	0.0485	0.1933	3.1594	1.877	2.0067	1.3882	2.9009	0.17	0.16	0.19	0.23	0.22	0.25	5.3179	3079
Estonia	males	2006	2006	0.2576	0.1544	0.3209	-0.0188	-0.0732	0.042	3.1269	2.1692	0.8866	0.5867	1.3397	0.41	0.39	0.43	0.2	0.18	0.21	4.5075	3079
Finland	females	1993/95	1994	0.1519	0.0719	0.2365	0.136	0.07005	0.21495	3.08	1.6928	3.7212	1.94865	7.12375	0.165	0.145	0.18	0.13	0.11	0.14	5.60915	3079
Finland	males	1993/95	1994	0.2173	0.12885	0.32625	0.09445	0.025	0.1715	3.06345	1.8562	2.319	1.2436	4.3261	0.29	0.265	0.315	0.135	0.12	0.155	5.05595	3079
Finland	females	1997/99	1998	0.22155	0.13425	0.3014	0.1092	0.04285	0.18295	5.2553	2.84715	2.5365	1.4245	4.5168	0.17	0.15	0.19	0.135	0.125	0.155	9.70235	3079
Finland	males	1997/99	1998	0.1936	0.106	0.29375	0.09425	0.0332	0.1648	2.71135	1.6261	2.2992	1.22955	4.3	0.28	0.26	0.3	0.13	0.115	0.145	4.5216	3079
Finland	females	2001/03	2002	0.17055	0.08535	0.25955	0.13315	0.06965	0.20685	3.2108	1.7923	2.91095	1.6864	5.02475	0.175	0.155	0.19	0.145	0.135	0.165	5.7519	3079
Finland	males	2001/03	2002	0.2257	0.148	0.3191	0.1024	0.02815	0.186	3.93935	2.30145	2.2084	1.2475	3.9095	0.25	0.23	0.28	0.16	0.145	0.18	6.74595	3079
Finland	females	2005/07	2006	0.17975	0.10045	0.2757	0.12945	0.0508	0.21485	3.828	2.0551	2.47775	1.484	4.13695	0.155	0.135	0.175	0.17	0.155	0.185	7.1304	3079
Finland	males	2005/07	2006	0.2598	0.1645	0.37065	0.0907	0.0143	0.18015	4.1556	2.40655	1.83685	1.07315	3.1441	0.245	0.225	0.275	0.18	0.16	0.2	7.1765	3079
Finland	females	2009/11	2010	0.2186	0.1251	0.3218	0.1146	0.02765	0.194	5.2752	2.74465	2.2699	1.3631	3.7801	0.145	0.125	0.165	0.185	0.165	0.205	10.1433	3079
Finland	males	2009/11	2010	0.3061	0.2102	0.4054	0.1409	0.0492	0.2379	6.1351	3.3689	2.50745	1.4436	4.3552	0.215	0.195	0.235	0.185	0.165	0.215	11.173	3079
France	females	1980	1980	-0.1433	-0.1783	-0.1057	0.143	0.0902	0.1926	0.2699	0.1915	7.8664	3.9768	15.5603	0.13	0.12	0.14	0.08	0.07	0.08	0.3805	3079
France	males	1980	1980	0.0861	0.0238	0.141	0.0725	0.0405	0.1088	1.4264	1.1249	2.8816	1.7403	4.7715	0.45	0.43	0.47	0.08	0.07	0.08	1.8086	3079
France	females	1991	1991	-0.0342	-0.0718	0.005	0.0938	0.0592	0.1259	0.7728	0.5833	3.5056	2.198	5.5909	0.17	0.16	0.18	0.08	0.08	0.09	1.0238	3079
France	males	1991	1991	0.1373	0.0998	0.1852	0.0755	0.0503	0.1012	1.8423	1.4748	2.9768	1.9125	4.6335	0.38	0.37	0.39	0.08	0.07	0.08	2.3014	3079
France	females	2000	2000	0.037	0.0027	0.0787	0.1206	0.0946	0.1459	1.2501	0.9572	5.5435	3.5341	8.6955	0.24	0.23	0.25	0.08	0.07	0.09	1.6327	3079
France	males	2000	2000	0.1573	0.1041	0.2037	0.0886	0.0512	0.1265	2.1888	1.6701	3.1982	2.0369	5.0217	0.32	0.3	0.33	0.09	0.08	0.1	2.8685	3079
France	females	2005	2005	0.0922	0.0633	0.1187	0.1357	0.1165	0.1627	1.8309	1.5092	5.8485	4.4245	7.7307	0.2	0.19	0.21	0.09	0.08	0.09	2.221	3079
France	males	2005	2005	0.1007	0.0649	0.1365	0.0626	0.0418	0.0926	1.702	1.3979	2.1031	1.5723	2.813	0.27	0.26	0.28	0.1	0.09	0.1	2.0723	3079
France	females	2010	2010	0.1475	0.1231	0.1833	0.1463	0.1244	0.1672	2.2932	1.9153	4.6309	3.6355	5.8989	0.25	0.24	0.26	0.11	0.1	0.11	2.7457	3079
France	males	2010	2010	0.1944	0.1579	0.2243	0.1115	0.0874	0.1327	2.6966	2.2391	2.8776	2.247	3.6852	0.31	0.3	0.31	0.12	0.12	0.13	3.2476	3079
Hungary	females	1994	1994	0.0827	0.0133	0.1644	0.1805	0.1111	0.2483	1.5787	1.044	3.4046	2.0715	5.5956	0.27	0.25	0.28	0.18	0.17	0.2	2.3873	3079
Hungary	males	1994	1994	0.3704	0.2736	0.4608	0.0825	-0.011	0.1662	4.9615	3.1298	1.7571	0.9707	3.1806	0.48	0.45	0.51	0.18	0.17	0.2	7.8653	3079
Hungary	females	2000	2000	0.2233	0.1329	0.3078	0.1424	0.0644	0.2183	3.1506	2.0595	2.411	1.5069	3.8574	0.29	0.27	0.31	0.21	0.19	0.23	4.8199	3079
Hungary	males	2000	2000	0.3626	0.2954	0.4476	0.071	-0.013	0.1535	4.8795	3.1417	1.5243	0.9169	2.5339	0.43	0.41	0.45	0.22	0.2	0.24	7.5785	3079
Hungary	females	2003	2003	0.2322	0.1419	0.3093	0.2127	0.1327	0.2786	3.1625	2.0554	3.8483	2.3492	6.3042	0.3	0.28	0.32	0.21	0.19	0.23	4.8658	3079
Hungary	males	2003	2003	0.3626	0.26	0.4441	0.0154	-0.0447	0.1051	4.9788	3.1869	1.0967	0.6626	1.8153	0.4	0.37	0.42	0.21	0.2	0.23	7.7782	3079
Hungary	females	2009	2009	0.351	0.2519	0.4329	0.1382	0.069	0.2204	6.4049	4.0058	2.4005	1.4743	3.9085	0.28	0.26	0.3	0.21	0.19	0.22	10.2411	3079
Hungary	males	2009	2009	0.4229	0.3385	0.5034	0.0715	-0.0161	0.1463	7.2322	4.3513	1.5129	0.8856	2.5846	0.36	0.34	0.39	0.23	0.21	0.25	12.0204	3079
Lithuania	females	1994+2000	1997	-0.0205	-0.0849	0.0443	0.1022	0.0325	0.2087	0.7961	0.3839	1.8678	1.1529	3.0261	0.1	0.09	0.12	0.22	0.2	0.23	1.6509	3079
Lithuania	males	1994+2000	1997	0.285	0.1843	0.3935	0.0039	-0.0537	0.0664	3.417	2.0845	1.0347	0.5404	1.9812	0.49	0.46	0.51	0.13	0.11	0.15	5.6013	3079
Lithuania	females	2006+2010	2008	0.1052	0.041	0.1755	0.1546	0.0613	0.2178	2.337	1.3198	2.4868	1.5689	3.9416	0.15	0.13	0.16	0.24	0.22	0.25	4.1381	3079
Lithuania	males	2006+2010	2008	0.3301	0.2198	0.4273	-0.0469	-0.1465	0.0569	4.1584	2.4626	0.7689	0.4397	1.3445	0.43	0.39	0.45	0.24	0.22	0.26	7.0219	3079
New Zealand	females	1996/97	1996.5	0.254885						4.78685	4.88045				0.21						4.69505	3079
New Zealand	males	1996/97	1996.5	0.227006						3.45073	3.51273				0.25						3.38982	3079
New Zealand	females	2002/03	2002.5	0.334431			0.149338			8.34426	8.51122	2.1706	2.21053	2.13139	0.207833	0.17598	0.239685	0.26361	0.22649	0.30073	8.18057	3079
New Zealand	males	2002/03	2002.5	0.264891			0.142786			5.01959	5.12001	2.12939	2.16953	2.08999	0.220776	0.182133	0.259419	0.254157	0.213553	0.294761	4.92114	3079
New Zealand	females	2006/07	2006.5	0.245006			0.220698			6.23415	6.35583	2.8714	2.91699	2.82652	0.163413	0.138396	0.18843	0.307547	0.272878	0.342215	6.1148	3079
New Zealand	males	2006/07	2006.5	0.235428			0.168684			4.97266	5.06907	2.2294	2.26489	2.19447	0.187513	0.156713	0.218314	0.30695	0.269935	0.343965	4.87809	3079
New Zealand	females	2011/12	2011.5	0.309525			0.220497			12.2667	12.5181	2.80989	2.8501	2.77024	0.148721	0.123666	0.173775	0.315801	0.278832	0.352771	12.0204	3079
New Zealand	males	2011/12	2011.5	0.282397			0.171085			8.25813	8.42327	2.20725	2.23996	2.17502	0.163227	0.132022	0.194432	0.32088	0.277894	0.363866	8.09622	3079
Norway	females	1998	1998	0.361	0.3046	0.4238	0.0578	0.0143	0.098	6.2805	4.2047	2.6104	1.2888	5.2876	0.32	0.3	0.33	0.07	0.06	0.07	9.3811	3079
Norway	males	1998	1998	0.3888	0.3093	0.4568	0.0386	-0.0099	0.0845	6.5586	4.4692	1.7446	0.9191	3.3118	0.34	0.32	0.35	0.08	0.07	0.09	9.6249	3079
Norway	females	2002	2002	0.3648	0.3058	0.4267	0.046	-0.003	0.0951	7.0492	4.7812	1.7729	1.0026	3.1352	0.28	0.26	0.29	0.09	0.08	0.1	10.393	3079
Norway	males	2002	2002	0.4172	0.3596	0.4783	0.1116	0.0702	0.1636	9.2698	6.3182	3.5614	2.0512	6.1834	0.29	0.27	0.31	0.1	0.09	0.11	13.6001	3079
Norway	females	2005	2005	0.4282	0.3678	0.4949	0.0537	0.0082	0.1058	11.7124	7.7144	1.8668	1.0678	3.2637	0.26	0.24	0.28	0.1	0.09	0.11	17.7824	3079
Norway	males	2005	2005	0.3263	0.2704	0.3874	0.1011	0.0455	0.1512	6.0839	4.1	2.8551	1.681	4.8491	0.26	0.24	0.28	0.11	0.1	0.12	9.0278	3079
Norway	females	2008	2008	0.3779	0.3285	0.4323	0.0817	0.0487	0.1387	11.2678	7.4359	2.4812	1.4537	4.2351	0.21	0.19	0.23	0.1	0.08	0.11	17.0743	3079
Norway	males	2008	2008	0.4055	0.3579	0.4592	0.1329	0.0887	0.1908	12.9216	8.4875	3.3597	2.0774	5.4335	0.22	0.21	0.24	0.13	0.12	0.14	19.6722	3079
