# Supplementary material for: Changing social inequalities in smoking, obesity and cause-specific mortality: Cross-national comparisons using compass typology
Source: PLoS One. 2020 Jul 10;15(7):e0232971. doi: 10.1371/journal.pone.0232971 (PMC7351173; doi:10.1371/journal.pone.0232971)
Supplement: S2 Spreadsheet — (XLSX) [file pone.0232971.s003.xlsx]

## Sheet: Sheet1
Country	SsexLabel	EventCodeLabel	Period	MidDate	SII	SIICI95Low	SIICI95Upp	RII	RIICI95Low	RIICI95Upp	StdRate	SRCI95Low	SRCI95Upp	AgeGp	EventCode
Austria	Females	Cancer	May 1981 - May 1982	1981	37.1416	7.3101	67.2867	1.1383	1.022	1.268	287.05	279.89	293.52	3579	2000
Austria	Females	Cancer	May 1991 - May 1992	1991	16.9361	-10.5073	43.7648	1.0672	0.9588	1.1879	260.36	253.27	267.08	3579	2000
Austria	Females	Cancer	May 2001 - May 2002	2001	16.9829	-6.8676	42.9808	1.079	0.9689	1.2016	223.49	217.41	229.42	3579	2000
Austria	Males	Cancer	May 1981 - May 1982	1981	151.552	114.717	191.124	1.3918	1.2766	1.5174	462.61	451.93	473.03	3579	2000
Austria	Males	Cancer	May 1991 - May 1992	1991	203.095	167.126	239.677	1.6033	1.4666	1.7527	438.2	427.95	447.95	3579	2000
Austria	Males	Cancer	May 2001 - May 2002	2001	164.281	130.537	193.874	1.5903	1.4514	1.7425	360.45	352.46	368.77	3579	2000
Austria	Females	CVD	May 1981 - May 1982	1981	224.526	188.086	261.422	1.7259	1.5787	1.8869	421.57	414.04	429.32	3579	1000
Austria	Females	CVD	May 1991 - May 1992	1991	186.238	159.271	214.785	1.8693	1.6917	2.0655	307.36	300.85	314.3	3579	1000
Austria	Females	CVD	May 2001 - May 2002	2001	151.045	131.851	169.688	2.2406	2.0009	2.509	197.28	192.27	202.1	3579	1000
Austria	Males	CVD	May 1981 - May 1982	1981	184.329	136.476	233.677	1.2526	1.1755	1.3347	821.91	807.67	834.8	3579	1000
Austria	Males	CVD	May 1991 - May 1992	1991	218.355	175.64	258.721	1.4452	1.3404	1.5582	599.64	588.7	610.99	3579	1000
Austria	Males	CVD	May 2001 - May 2002	2001	215.255	183.22	249.145	1.7276	1.5873	1.8804	403.46	394.81	412.27	3579	1000
Austria	Females	External	May 1981 - May 1982	1981	18.8563	6.4238	31.1355	1.4742	1.121	1.9388	49.19	46.35	52.15	3579	6000
Austria	Females	External	May 1991 - May 1992	1991	19.7327	9.9314	29.2225	1.7529	1.2954	2.3718	36.08	33.45	38.62	3579	6000
Austria	Females	External	May 2001 - May 2002	2001	13.3165	4.413	21.3119	1.5931	1.1667	2.1754	29.11	27.01	31.41	3579	6000
Austria	Males	External	May 1981 - May 1982	1981	138.517	117.428	156.532	2.7236	2.3209	3.1962	149.62	143.85	155.83	3579	6000
Austria	Males	External	May 1991 - May 1992	1991	102.97	88.4081	119.025	2.9092	2.4176	3.5007	105.42	100.13	109.96	3579	6000
Austria	Males	External	May 2001 - May 2002	2001	79.5055	66.4736	92.7608	2.5705	2.1234	3.1117	90.38	86.15	94.18	3579	6000
Austria	Females	Other	May 1981 - May 1982	1981	84.8134	63.2193	106.177	1.7544	1.5059	2.0439	154.83	149.48	159.51	3579	9900
Austria	Females	Other	May 1991 - May 1992	1991	82.2954	64.6695	100.112	2.0686	1.7506	2.4443	118.16	113.76	122.65	3579	9900
Austria	Females	Other	May 2001 - May 2002	2001	75.5937	61.3525	89.945	2.2318	1.8916	2.6333	99.16	95.28	102.87	3579	9900
Austria	Males	Other	May 1981 - May 1982	1981	232.102	202.947	261.862	2.1356	1.9214	2.3738	320.43	311.96	329.22	3579	9900
Austria	Males	Other	May 1991 - May 1992	1991	242.798	217.517	268.484	2.6949	2.3995	3.0267	264.65	256.86	272.42	3579	9900
Austria	Males	Other	May 2001 - May 2002	2001	197.59	177.503	217.164	2.8903	2.5564	3.2677	203.33	197.01	209.05	3579	9900
Austria	Females	Smoking-Related Causes	May 1981 - May 1982	1981	3.1479	-6.2759	13.1487	1.1107	0.8019	1.5385	30.01	27.92	32.35	3579	9210
Austria	Females	Smoking-Related Causes	May 1991 - May 1992	1991	0.6594	-8.7657	9.9773	1.0194	0.7636	1.3608	34.36	32.01	36.67	3579	9210
Austria	Females	Smoking-Related Causes	May 2001 - May 2002	2001	11.3697	1.2457	22.0387	1.306	1.0198	1.6725	42.84	40.23	45.34	3579	9210
Austria	Males	Smoking-Related Causes	May 1981 - May 1982	1981	114.437	92.0233	134.402	1.9866	1.7225	2.2913	173.21	167.29	179.52	3579	9210
Austria	Males	Smoking-Related Causes	May 1991 - May 1992	1991	140.48	119.241	158.614	2.5383	2.1893	2.9429	161.56	155.82	167.63	3579	9210
Austria	Males	Smoking-Related Causes	May 2001 - May 2002	2001	121.223	103.584	137.6	2.5323	2.1861	2.9334	139.72	134.38	144.71	3579	9210
Czech Republic	Females	Cancer	1982-1985	1983.5	-220.89	-238.966	-202.569	0.4832	0.4517	0.5169	316.99	313.6	320.55	3579	2000
Czech Republic	Females	Cancer	1998-2003	2000.5	124.814	112.024	137.307	1.5276	1.4644	1.5935	298.99	296.51	301.46	3579	2000
Czech Republic	Males	Cancer	1982-1985	1983.5	259.858	230.918	284.983	1.5522	1.4799	1.628	600.54	595.17	606.01	3579	2000
Czech Republic	Males	Cancer	1998-2003	2000.5	670.099	657.554	682.869	4.1131	3.9754	4.2556	550.3	546.64	554.08	3579	2000
Czech Republic	Females	CVD	1982-1985	1983.5	86.4425	50.6737	120.326	1.1484	1.0802	1.2208	625.84	621.52	630.27	3579	1000
Czech Republic	Females	CVD	1998-2003	2000.5	385.36	372.318	397.847	3.1606	3.0207	3.3069	371.04	368.53	373.77	3579	1000
Czech Republic	Males	CVD	1982-1985	1983.5	294.294	255.8	334.725	1.2864	1.2434	1.3308	1174.79	1167.91	1182.45	3579	1000
Czech Republic	Males	CVD	1998-2003	2000.5	943.224	930.183	957.281	4.5858	4.4507	4.7251	734.66	730.44	739.27	3579	1000
Czech Republic	Females	External	1982-1985	1983.5	-20.0191	-28.4223	-10.7921	0.7013	0.5956	0.8258	57.02	55.62	58.42	3579	6000
Czech Republic	Females	External	1998-2003	2000.5	24.5828	20.6133	28.1053	2.0891	1.8452	2.3651	34.86	33.98	35.7	3579	6000
Czech Republic	Males	External	1982-1985	1983.5	141.289	129.933	152.508	3.0843	2.7846	3.4163	138.43	135.85	140.77	3579	6000
Czech Republic	Males	External	1998-2003	2000.5	152.641	147.546	158.451	4.6768	4.3475	5.0312	117.83	116.13	119.7	3579	6000
Czech Republic	Females	Other	1982-1985	1983.5	36.9709	17.7781	57.1899	1.2145	1.0921	1.3505	190.88	188.26	193.49	3579	9900
Czech Republic	Females	Other	1998-2003	2000.5	133.655	126.465	140.054	3.4319	3.182	3.7014	121.79	120.21	123.41	3579	9900
Czech Republic	Males	Other	1982-1985	1983.5	327.839	305.042	348.628	2.5188	2.3583	2.6901	379.78	375.59	383.81	3579	9900
Czech Republic	Males	Other	1998-2003	2000.5	359.501	352.749	366.262	6.6404	6.2857	7.0151	243.49	241.2	245.96	3579	9900
Czech Republic	Females	Smoking-Related Causes	1982-1985	1983.5	-23.8036	-30.6801	-15.465	0.5405	0.4424	0.6605	39.91	38.78	41.1	3579	9210
Czech Republic	Females	Smoking-Related Causes	1998-2003	2000.5	26.1833	21.42	30.9903	1.8342	1.638	2.0538	44.48	43.51	45.39	3579	9210
Czech Republic	Males	Smoking-Related Causes	1982-1985	1983.5	368.413	352.469	383.409	3.9917	3.6856	4.3233	307.35	303.57	311.02	3579	9210
Czech Republic	Males	Smoking-Related Causes	1998-2003	2000.5	325.063	318.995	331.59	8.1474	7.6549	8.6715	208.01	205.72	210.34	3579	9210
England and Wales	Females	Cancer	25 April 1976 - 04 April 1981	1978	190.665	92.7161	296.625	1.8823	1.2954	2.7351	311.43	299	324.65	3579	2000
England and Wales	Females	Cancer	29 April 2001 - 28 April 2006	2003	155.178	103.816	206.953	1.8493	1.502	2.2769	260.31	249.9	271.85	3579	2000
England and Wales	Females	Cancer	29 April 2006 - 31 Dec 2009	2008	127.08	71.7988	186.228	1.6688	1.3356	2.0851	253.56	240.23	265.97	3579	2000
England and Wales	Males	Cancer	25 April 1976 - 04 April 1981	1978	392.077	275.354	502.453	2.288	1.7209	3.0419	500.45	482.24	518.83	3579	2000
England and Wales	Males	Cancer	29 April 2001 - 28 April 2006	2003	285.849	229.126	341.963	2.3057	1.9138	2.7778	361.85	348.42	375.78	3579	2000
England and Wales	Males	Cancer	29 April 2006 - 31 Dec 2009	2008	164.426	104.193	228.519	1.7374	1.4039	2.1501	305.19	290.43	318.69	3579	2000
England and Wales	Females	CVD	25 April 1976 - 04 April 1981	1978	362.634	228.873	484.004	2.2959	1.6563	3.1825	461.15	447.13	475.51	3579	1000
England and Wales	Females	CVD	29 April 2001 - 28 April 2006	2003	199.676	162.804	238.982	3.178	2.4303	4.1559	191.52	182.51	201.24	3579	1000
England and Wales	Females	CVD	29 April 2006 - 31 Dec 2009	2008	132.512	98.6284	169.035	2.8366	2.0506	3.924	138.41	130.07	147.52	3579	1000
England and Wales	Males	CVD	25 April 1976 - 04 April 1981	1978	562.207	398.691	732.342	1.8274	1.497	2.2308	960.59	937.08	987.25	3579	1000
England and Wales	Males	CVD	29 April 2001 - 28 April 2006	2003	275.805	219.749	331.411	2.2766	1.888	2.7452	353.95	341.15	366.95	3579	1000
England and Wales	Males	CVD	29 April 2006 - 31 Dec 2009	2008	216.246	164.928	267.972	2.3872	1.8869	3.0202	264.01	251.63	276.51	3579	1000
England and Wales	Females	External	25 April 1976 - 04 April 1981	1978	-16.2888	-37.1185	21.011	0.5839	0.2268	1.5033	31	26.62	35.18	3579	6000
England and Wales	Females	External	29 April 2001 - 28 April 2006	2003	10.7089	-1.4553	22.8273	1.9601	0.8851	4.3405	16.51	13.53	19.28	3579	6000
England and Wales	Females	External	29 April 2006 - 31 Dec 2009	2008	0.5467	-10.3959	13.6514	1.0353	0.4386	2.4439	15.75	12.6	19.32	3579	6000
England and Wales	Males	External	25 April 1976 - 04 April 1981	1978	15.8885	-18.7137	59.0961	1.3346	0.6376	2.7936	55.43	48.92	62.13	3579	6000
England and Wales	Males	External	29 April 2001 - 28 April 2006	2003	21.6586	2.1691	38.6004	1.7621	1.0492	2.9594	39.25	34.35	44.07	3579	6000
England and Wales	Males	External	29 April 2006 - 31 Dec 2009	2008	17.655	0.3663	33.6513	1.8943	0.9397	3.8185	28.57	24	33.91	3579	6000
England and Wales	Females	Other	25 April 1976 - 04 April 1981	1978	181.447	96.5672	265.309	2.6982	1.5971	4.5583	197.57	187.89	207.48	3579	9900
England and Wales	Females	Other	29 April 2001 - 28 April 2006	2003	160.474	121.245	199.273	2.7606	2.0985	3.6317	171.38	163.37	180.6	3579	9900
England and Wales	Females	Other	29 April 2006 - 31 Dec 2009	2008	139.058	101.076	177.757	2.5049	1.8747	3.3469	161.93	151.13	171.57	3579	9900
England and Wales	Males	Other	25 April 1976 - 04 April 1981	1978	414.184	312.399	500.752	3.866	2.5808	5.7914	351.61	336.94	364.89	3579	9900
England and Wales	Males	Other	29 April 2001 - 28 April 2006	2003	240.097	196.58	282.681	3.0181	2.3787	3.8294	239.02	228.06	250.96	3579	9900
England and Wales	Males	Other	29 April 2006 - 31 Dec 2009	2008	241.101	199.23	281.862	3.633	2.7544	4.7919	212.12	199.74	224.52	3579	9900
England and Wales	Females	Smoking-Related Causes	25 April 1976 - 04 April 1981	1978	88.6455	41.3733	130.054	3.8363	1.5673	9.39	75.58	68.96	81.61	3579	9210
England and Wales	Females	Smoking-Related Causes	29 April 2001 - 28 April 2006	2003	105.016	81.3735	128.107	4.3084	2.8137	6.597	84.25	78.71	90.13	3579	9210
England and Wales	Females	Smoking-Related Causes	29 April 2006 - 31 Dec 2009	2008	90.3162	61.3693	116.683	3.1342	2.0736	4.7372	87.48	80.66	94.43	3579	9210
England and Wales	Males	Smoking-Related Causes	25 April 1976 - 04 April 1981	1978	438.206	361.725	507.365	5.4118	3.4834	8.4078	318.43	304.75	332.85	3579	9210
England and Wales	Males	Smoking-Related Causes	29 April 2001 - 28 April 2006	2003	221.972	193.391	251.278	6.1621	4.4002	8.6296	153.99	145.71	163.17	3579	9210
England and Wales	Males	Smoking-Related Causes	29 April 2006 - 31 Dec 2009	2008	181.181	155.368	204.66	7.1708	4.6798	10.9877	119.95	111.79	129.23	3579	9210
Estonia	Females	Cancer	1987-1991	1989	-67.1132	-94.5501	-38.2084	0.7797	0.7005	0.8679	271.08	264.29	278.15	3579	2000
Estonia	Females	Cancer	1998-2002	2000	2.222	-22.968	27.2028	1.0086	0.9143	1.1126	259.31	252.7	266.05	3579	2000
Estonia	Males	Cancer	1987-1991	1989	237.562	187.067	288.041	1.5531	1.4137	1.7062	548.31	537.26	560.69	3579	2000
Estonia	Males	Cancer	1998-2002	2000	301.838	257.788	342.591	1.7893	1.6463	1.9448	533.33	520.71	545.06	3579	2000
Estonia	Females	CVD	1987-1991	1989	348.12	300.593	394.842	1.8006	1.6595	1.9537	608.89	599.88	618.88	3579	1000
Estonia	Females	CVD	1998-2002	2000	418.495	386.617	449.094	2.4722	2.2977	2.66	493.51	485.62	502.05	3579	1000
Estonia	Males	CVD	1987-1991	1989	576.48	501.684	648.725	1.627	1.5226	1.7385	1207.67	1188.69	1225.95	3579	1000
Estonia	Males	CVD	1998-2002	2000	878.614	821.245	935.768	2.2842	2.1516	2.4249	1123.49	1106.31	1140.64	3579	1000
Estonia	Females	External	1987-1991	1989	34.2537	20.5059	48.1596	1.7582	1.3831	2.2349	62.31	58.95	65.67	3579	6000
Estonia	Females	External	1998-2002	2000	101.406	88.8186	113.37	4.4613	3.5794	5.5603	80	76	84.25	3579	6000
Estonia	Males	External	1987-1991	1989	264.739	239.669	290.534	3.3569	2.9285	3.8481	244.69	237.19	252.68	3579	6000
Estonia	Males	External	1998-2002	2000	433.28	404.339	463.483	3.8908	3.4792	4.3512	366.52	357.33	375.98	3579	6000
Estonia	Females	Other	1987-1991	1989	53.0552	33.2712	73.0267	1.5425	1.3023	1.827	124.32	119.76	129.03	3579	9900
Estonia	Females	Other	1998-2002	2000	153.615	135.9	170.785	3.0717	2.6543	3.5547	150.96	146.05	156.12	3579	9900
Estonia	Males	Other	1987-1991	1989	240.225	208.952	270.642	2.5404	2.2139	2.9151	276.06	267.68	284.57	3579	9900
Estonia	Males	Other	1998-2002	2000	421.058	387.603	455.142	3.0421	2.7435	3.3732	416.72	406.51	427.61	3579	9900
Estonia	Females	Smoking-Related Causes	1987-1991	1989	-9.518	-16.5243	-1.4747	0.6419	0.4443	0.9273	21.82	19.89	23.6	3579	9210
Estonia	Females	Smoking-Related Causes	1998-2002	2000	3.5204	-2.9622	10.2268	1.1853	0.8434	1.666	20.75	18.98	22.54	3579	9210
Estonia	Males	Smoking-Related Causes	1987-1991	1989	177.798	152.658	204.052	2.522	2.147	2.9626	205.71	198.39	213.01	3579	9210
Estonia	Males	Smoking-Related Causes	1998-2002	2000	181.006	160.34	201.13	2.8641	2.4725	3.3178	187.6	181.11	194.6	3579	9210
Finland	Females	Cancer	31.12.1980 - 31.12.1985	1983	24.2428	6.7013	43.4622	1.1133	1.0254	1.2087	226.13	222.8	229.69	3579	2000
Finland	Females	Cancer	31.12.1985 - 31.12.1990	1987	6.1434	-12.0023	21.8283	1.0278	0.9526	1.109	223.79	220.35	227.42	3579	2000
Finland	Females	Cancer	31.12.1990 - 31.12.1995	1992	39.1698	24.0417	54.7465	1.198	1.1145	1.2878	217.38	214.03	220.81	3579	2000
Finland	Females	Cancer	31.12.1995 - 31.12.2000	1997	48.9501	34.852	63.1565	1.2693	1.1847	1.36	206.22	202.91	209.37	3579	2000
Finland	Females	Cancer	31.12.2000 - 31.12.2005	2002	57.0054	43.6868	68.7491	1.345	1.2594	1.4365	193.71	190.72	196.79	3579	2000
Finland	Females	Cancer	31.12.2005 - 31.12.2010	2007	59.5373	48.5489	70.856	1.3835	1.2998	1.4726	185.01	181.98	187.94	3579	2000
Finland	Males	Cancer	31.12.1980 - 31.12.1985	1983	222.306	194.036	248.952	1.7134	1.5946	1.8411	422.75	417.43	428.22	3579	2000
Finland	Males	Cancer	31.12.1985 - 31.12.1990	1987	191.001	167.264	216.511	1.6536	1.5444	1.7704	387.75	381.75	393.6	3579	2000
Finland	Males	Cancer	31.12.1990 - 31.12.1995	1992	195.165	175.224	215.259	1.7461	1.6389	1.8603	359.16	353.93	363.8	3579	2000
Finland	Males	Cancer	31.12.1995 - 31.12.2000	1997	171.987	153.35	189.608	1.7106	1.6118	1.8155	328.03	323.68	332.49	3579	2000
Finland	Males	Cancer	31.12.2000 - 31.12.2005	2002	169.771	155.447	185.4	1.8085	1.7115	1.9109	294.88	290.98	298.92	3579	2000
Finland	Males	Cancer	31.12.2005 - 31.12.2010	2007	163.814	151.29	176.854	1.8665	1.7713	1.9669	270.95	267.3	274.74	3579	2000
Finland	Females	CVD	31.12.1980 - 31.12.1985	1983	294.394	267.728	317.89	2.1678	2.0209	2.3254	399.29	395.16	403.44	3579	1000
Finland	Females	CVD	31.12.1985 - 31.12.1990	1987	270.276	248.408	290.145	2.2351	2.087	2.3936	353.97	349.73	358.2	3579	1000
Finland	Females	CVD	31.12.1990 - 31.12.1995	1992	234.002	216.09	251.202	2.4198	2.2513	2.601	281.81	278.72	285.4	3579	1000
Finland	Females	CVD	31.12.1995 - 31.12.2000	1997	179.445	166.175	192.445	2.4799	2.3001	2.6738	210.97	207.71	214	3579	1000
Finland	Females	CVD	31.12.2000 - 31.12.2005	2002	168.085	157.422	177.92	3.1501	2.9044	3.4166	162.22	159.49	164.7	3579	1000
Finland	Females	CVD	31.12.2005 - 31.12.2010	2007	129.34	121.06	137.53	3.139	2.8913	3.4079	125.14	122.9	127.44	3579	1000
Finland	Males	CVD	31.12.1980 - 31.12.1985	1983	556.539	511.204	600.836	1.8037	1.7196	1.8919	970.76	961.79	979.25	3579	1000
Finland	Males	CVD	31.12.1985 - 31.12.1990	1987	565.136	527.906	600.607	2.0128	1.9189	2.1114	840.54	832.74	849.11	3579	1000
Finland	Males	CVD	31.12.1990 - 31.12.1995	1992	494.185	466.276	523.876	2.0985	2.0022	2.1994	696.97	690.26	703.39	3579	1000
Finland	Males	CVD	31.12.1995 - 31.12.2000	1997	434.601	413.756	457.117	2.3191	2.2099	2.4338	546.76	541.16	552.23	3579	1000
Finland	Males	CVD	31.12.2000 - 31.12.2005	2002	390.501	373.564	406.194	2.631	2.508	2.76	434.68	429.68	439.37	3579	1000
Finland	Males	CVD	31.12.2005 - 31.12.2010	2007	336.378	322.24	350.071	2.7077	2.5828	2.8387	365.16	361.11	369.42	3579	1000
Finland	Females	External	31.12.1980 - 31.12.1985	1983	14.2592	6.56	22.5878	1.3838	1.1513	1.6634	44.28	42.65	45.9	3579	6000
Finland	Females	External	31.12.1985 - 31.12.1990	1987	21.6064	12.7288	29.6758	1.5193	1.2924	1.786	52.41	50.58	54.34	3579	6000
Finland	Females	External	31.12.1990 - 31.12.1995	1992	23.3019	15.383	30.4429	1.5852	1.3701	1.8341	51.47	49.66	53.12	3579	6000
Finland	Females	External	31.12.1995 - 31.12.2000	1997	29.0444	22.197	35.3467	1.9188	1.6495	2.2322	46.13	44.5	47.82	3579	6000
Finland	Females	External	31.12.2000 - 31.12.2005	2002	34.8561	29.0333	40.5668	2.2143	1.9226	2.5504	46.13	44.57	47.66	3579	6000
Finland	Females	External	31.12.2005 - 31.12.2010	2007	43.55	38.5151	48.3701	3.0622	2.6505	3.5378	42.89	41.41	44.48	3579	6000
Finland	Males	External	31.12.1980 - 31.12.1985	1983	149.429	135.32	163.196	2.6403	2.3799	2.9291	165.82	162.44	169.49	3579	6000
Finland	Males	External	31.12.1985 - 31.12.1990	1987	160.449	145.813	174.794	2.5064	2.2865	2.7475	186.74	183.16	190.46	3579	6000
Finland	Males	External	31.12.1990 - 31.12.1995	1992	174.244	162.675	186.355	2.8466	2.6256	3.0862	181.48	177.82	185.02	3579	6000
Finland	Males	External	31.12.1995 - 31.12.2000	1997	148.502	137.879	158.918	2.6964	2.4812	2.9303	161.79	158.47	165.01	3579	6000
Finland	Males	External	31.12.2000 - 31.12.2005	2002	140.454	130.93	149.802	2.7182	2.5151	2.9376	151.97	149.01	154.87	3579	6000
Finland	Males	External	31.12.2005 - 31.12.2010	2007	144.529	135.41	153.979	2.978	2.7528	3.2215	145.33	142.15	148.22	3579	6000
Finland	Females	Other	31.12.1980 - 31.12.1985	1983	83.3566	69.1422	98.3134	1.9996	1.7702	2.2586	125.07	122.61	127.66	3579	9900
Finland	Females	Other	31.12.1985 - 31.12.1990	1987	75.9395	62.2112	89.1265	1.843	1.6527	2.0552	128.05	125.55	130.52	3579	9900
Finland	Females	Other	31.12.1990 - 31.12.1995	1992	99.9656	88.3805	112.378	2.273	2.0498	2.5204	128.51	126.18	130.87	3579	9900
Finland	Females	Other	31.12.1995 - 31.12.2000	1997	112.444	101.487	122.924	2.4846	2.2615	2.7296	131.96	129.49	134.69	3579	9900
Finland	Females	Other	31.12.2000 - 31.12.2005	2002	134.497	125.681	143.847	3.2964	3.0095	3.6107	125.82	123.27	128.21	3579	9900
Finland	Females	Other	31.12.2005 - 31.12.2010	2007	120.396	112.683	128.054	3.1314	2.8754	3.4103	116.68	114.45	119.06	3579	9900
Finland	Males	Other	31.12.1980 - 31.12.1985	1983	211.662	190.955	232.108	2.4368	2.2114	2.6851	253.15	248.72	257.67	3579	9900
Finland	Males	Other	31.12.1985 - 31.12.1990	1987	206.584	187.739	226.092	2.3349	2.1413	2.5461	258.05	253.83	262.29	3579	9900
Finland	Males	Other	31.12.1990 - 31.12.1995	1992	215.504	198.578	230.992	2.5413	2.3497	2.7485	247.57	243.59	251.8	3579	9900
Finland	Males	Other	31.12.1995 - 31.12.2000	1997	246.148	230.693	261.192	2.6944	2.5141	2.8875	268.35	264.19	272.56	3579	9900
Finland	Males	Other	31.12.2000 - 31.12.2005	2002	237.188	224.95	250.019	2.8174	2.645	3.001	249.11	245.67	252.88	3579	9900
Finland	Males	Other	31.12.2005 - 31.12.2010	2007	234.989	224.016	245.799	2.9977	2.823	3.1833	235.12	231.55	238.78	3579	9900
Finland	Females	Smoking-Related Causes	31.12.1980 - 31.12.1985	1983	9.5703	3.8085	15.5663	1.5519	1.1712	2.0564	22.12	21.07	23.32	3579	9210
Finland	Females	Smoking-Related Causes	31.12.1985 - 31.12.1990	1987	15.9017	10.371	21.4115	1.9958	1.5382	2.5896	23.92	22.75	25.04	3579	9210
Finland	Females	Smoking-Related Causes	31.12.1990 - 31.12.1995	1992	16.6219	11.2886	22.1169	1.9128	1.5292	2.3926	26.52	25.37	27.7	3579	9210
Finland	Females	Smoking-Related Causes	31.12.1995 - 31.12.2000	1997	24.147	18.766	28.9429	2.3929	1.9608	2.9203	29.41	28.24	30.59	3579	9210
Finland	Females	Smoking-Related Causes	31.12.2000 - 31.12.2005	2002	33.6573	29.3343	37.5328	3.4483	2.8637	4.1522	30.58	29.42	31.81	3579	9210
Finland	Females	Smoking-Related Causes	31.12.2005 - 31.12.2010	2007	38.7943	34.8042	42.5095	3.8411	3.2704	4.5114	33.05	31.78	34.17	3579	9210
Finland	Males	Smoking-Related Causes	31.12.1980 - 31.12.1985	1983	292.353	275.769	310.23	4.4487	3.9498	5.0106	230.95	226.96	235.07	3579	9210
Finland	Males	Smoking-Related Causes	31.12.1985 - 31.12.1990	1987	220.135	205.716	233.454	3.7875	3.3759	4.2494	189.04	185.59	192.64	3579	9210
Finland	Males	Smoking-Related Causes	31.12.1990 - 31.12.1995	1992	187.751	175.664	199.403	3.7959	3.3975	4.241	161.03	157.33	164.75	3579	9210
Finland	Males	Smoking-Related Causes	31.12.1995 - 31.12.2000	1997	168.036	158.656	177.56	3.8564	3.4749	4.2798	142.85	139.73	146.03	3579	9210
Finland	Males	Smoking-Related Causes	31.12.2000 - 31.12.2005	2002	144.904	136.493	153.247	4.2049	3.8045	4.6474	117.67	115.05	120.13	3579	9210
Finland	Males	Smoking-Related Causes	31.12.2005 - 31.12.2010	2007	120.491	113.829	127.019	3.9383	3.5873	4.3237	101.25	98.98	103.5	3579	9210
France	Females	Cancer	10.1.1982 - 9.1.1987	1984	14.1042	-52.8289	81.8865	1.06993	0.765719	1.495	208.4	197	219.7	3579	2000
France	Females	Cancer	10.1.1987 - 9.1.1990	1988	6.34728	-76.9872	92.4644	1.02981	0.701088	1.5127	216.1	201.2	230.9	3579	2000
France	Females	Cancer	10.1.1990 - 9.1.1995	1992	54.0594	-0.236269	111.626	1.29023	0.984001	1.6918	213.2	202.2	224.2	3579	2000
France	Females	Cancer	10.1.1995 - 9.1.1999	1996.5	69.4392	18.1754	124.935	1.41517	1.0614	1.8869	201.9	190.1	213.8	3579	2000
France	Females	Cancer	10.1.1980 - 9.1.1982	1980.5	-41.6853	-132.389	86.2016	0.816235	0.47489	1.4029	205.4	187.4	223.4	3579	2000
France	Females	Cancer	10.1.2004 - 31.12.2007	2005.5	64.2335	17.193	113.549	1.35964	1.06698	1.7326	210.7	198.7	222.7	3579	2000
France	Females	Cancer	10.1.1999 - 9.1.2004	2000	12.9899	-30.0162	60.3214	1.07088	0.844503	1.358	189.4	179.2	199.6	3579	2000
France	Males	Cancer	10.1.1982 - 9.1.1987	1984	364.254	270.223	461.653	2.04489	1.66702	2.5084	530.2	510.2	550.1	3579	2000
France	Males	Cancer	10.1.1987 - 9.1.1990	1988	340.11	221.283	464.569	1.89048	1.49157	2.3961	551.3	525.2	577.5	3579	2000
France	Males	Cancer	10.1.1990 - 9.1.1995	1992	282.497	206.135	360.95	1.79259	1.50983	2.1283	497.2	478.7	515.7	3579	2000
France	Males	Cancer	10.1.1995 - 9.1.1999	1996.5	367.82	287.188	439.693	2.21805	1.84772	2.6626	485.8	466	505.7	3579	2000
France	Males	Cancer	10.1.1980 - 9.1.1982	1980.5	302.104	137.245	455.704	1.82978	1.30642	2.5628	513.2	481.8	544.7	3579	2000
France	Males	Cancer	10.1.2004 - 31.12.2007	2005.5	250.098	189.8	312.612	1.87405	1.57658	2.2276	411	393.3	428.7	3579	2000
France	Males	Cancer	10.1.1999 - 9.1.2004	2000	287.254	224.231	348.186	2.01011	1.71183	2.3604	427.6	411.1	444	3579	2000
France	Females	CVD	10.1.1982 - 9.1.1987	1984	197.674	130.63	257.117	3.30059	2.02607	5.3769	184.8	175.1	194.5	3579	1000
France	Females	CVD	10.1.1987 - 9.1.1990	1988	190.082	124.078	243.126	4.12053	2.20265	7.7084	155.7	144.1	167.2	3579	1000
France	Females	CVD	10.1.1990 - 9.1.1995	1992	112.89	69.8003	157.135	2.76301	1.78275	4.2823	120.5	112.8	128.2	3579	1000
France	Females	CVD	10.1.1995 - 9.1.1999	1996.5	134.793	95.3686	166.72	3.85239	2.41962	6.1336	114.6	106.5	122.8	3579	1000
France	Females	CVD	10.1.1980 - 9.1.1982	1980.5	156.93	30.6873	279.103	2.29345	1.1149	4.7178	199	183	215	3579	1000
France	Females	CVD	10.1.2004 - 31.12.2007	2005.5	85.8748	57.4898	110.625	3.46643	2.21159	5.4333	77.8	71	84.5	3579	1000
France	Females	CVD	10.1.1999 - 9.1.2004	2000	102.839	75.8746	125.448	3.91607	2.5521	6.009	86.6	80.3	92.9	3579	1000
France	Males	CVD	10.1.1982 - 9.1.1987	1984	263.43	172.839	349.033	1.88972	1.50049	2.3799	427.8	410.2	445.4	3579	1000
France	Males	CVD	10.1.1987 - 9.1.1990	1988	215.189	114.576	317.08	1.77168	1.32806	2.3635	386.4	364.9	407.9	3579	1000
France	Males	CVD	10.1.1990 - 9.1.1995	1992	248.199	187.008	302.646	2.30117	1.83138	2.8915	314.4	299.9	329	3579	1000
France	Males	CVD	10.1.1995 - 9.1.1999	1996.5	250.337	190.54	305.819	2.55698	1.99794	3.2724	285.9	271.1	300.8	3579	1000
France	Males	CVD	10.1.1980 - 9.1.1982	1980.5	270.248	108.1	427.211	1.86496	1.28188	2.7132	447.5	418.9	476.1	3579	1000
France	Males	CVD	10.1.2004 - 31.12.2007	2005.5	153.278	111.792	194.966	2.31037	1.79035	2.9814	193.4	181.4	205.4	3579	1000
France	Males	CVD	10.1.1999 - 9.1.2004	2000	207.617	163.922	248.691	2.82175	2.23324	3.5654	217.4	206	228.8	3579	1000
France	Females	External	10.1.1982 - 9.1.1987	1984	29.9277	0.730005	60.4692	1.97838	0.929275	4.2119	45.6	40.2	51	3579	6000
France	Females	External	10.1.1987 - 9.1.1990	1988	2.10107	-29.4812	38.73	1.04353	0.481183	2.2631	49.3	42.1	56.5	3579	6000
France	Females	External	10.1.1990 - 9.1.1995	1992	46.1527	20.0336	65.3774	3.08085	1.64809	5.7592	45.3	40	50.5	3579	6000
France	Females	External	10.1.1995 - 9.1.1999	1996.5	32.1297	6.39635	54.972	2.30286	1.19226	4.448	40.7	35.2	46.2	3579	6000
France	Females	External	10.1.1980 - 9.1.1982	1980.5	-5.24059	-49.9287	51.6745	0.900732	0.30995	2.6176	49.7	40.5	58.9	3579	6000
France	Females	External	10.1.2004 - 31.12.2007	2005.5	14.7246	-1.67421	30.2462	1.66885	0.866882	3.2127	29.4	24.8	33.9	3579	6000
France	Females	External	10.1.1999 - 9.1.2004	2000	25.0652	7.6395	40.8016	2.3293	1.27109	4.2685	31.4	27.2	35.6	3579	6000
France	Males	External	10.1.1982 - 9.1.1987	1984	131.181	88.6867	165.334	3.07616	2.05579	4.603	128.8	118.8	138.8	3579	6000
France	Males	External	10.1.1987 - 9.1.1990	1988	64.4159	10.3199	114.061	1.8505	1.12434	3.0457	107.5	95.8	119.3	3579	6000
France	Males	External	10.1.1990 - 9.1.1995	1992	101.604	67.8485	132.163	2.58328	1.83179	3.6431	115	106	124	3579	6000
France	Males	External	10.1.1995 - 9.1.1999	1996.5	96.3333	66.5127	123.76	2.89169	1.93693	4.3171	98.9	89.6	108.2	3579	6000
France	Males	External	10.1.1980 - 9.1.1982	1980.5	127.405	59.2517	185.166	3.22047	1.5743	6.588	121.1	105.4	136.7	3579	6000
France	Males	External	10.1.2004 - 31.12.2007	2005.5	80.8649	50.4867	106.838	2.61761	1.7858	3.8369	90.4	81.8	99.1	3579	6000
France	Males	External	10.1.1999 - 9.1.2004	2000	87.3512	63.4616	110.077	2.99768	2.10297	4.273	87.4	79.9	94.9	3579	6000
France	Females	Other	10.1.1982 - 9.1.1987	1984	181.746	121.745	237.336	3.24836	2.04212	5.1671	171.7	161.7	181.7	3579	9900
France	Females	Other	10.1.1987 - 9.1.1990	1988	157.085	92.2352	216.026	3.2497	1.83302	5.7613	148.3	136.3	160.3	3579	9900
France	Females	Other	10.1.1990 - 9.1.1995	1992	126.969	81.3895	164.543	2.87443	1.9212	4.3006	131.2	122.9	139.6	3579	9900
France	Females	Other	10.1.1995 - 9.1.1999	1996.5	161.067	122.187	193.729	4.08298	2.69566	6.1843	132.6	123.2	141.9	3579	9900
France	Females	Other	10.1.1980 - 9.1.1982	1980.5	79.1885	-30.8992	198.922	1.58414	0.806304	3.1124	175.1	159.1	191.2	3579	9900
France	Females	Other	10.1.2004 - 31.12.2007	2005.5	131.375	100.827	157.892	3.94921	2.70723	5.761	110	101.6	118.4	3579	9900
France	Females	Other	10.1.1999 - 9.1.2004	2000	126.739	96.6385	153.623	3.37659	2.38414	4.7822	116.7	109	124.4	3579	9900
France	Males	Other	10.1.1982 - 9.1.1987	1984	404.089	328.443	476.477	3.23348	2.49751	4.1863	382.5	365.7	399.3	3579	9900
France	Males	Other	10.1.1987 - 9.1.1990	1988	286.592	197.952	377.256	2.50613	1.82299	3.4453	332.7	312.5	353	3579	9900
France	Males	Other	10.1.1990 - 9.1.1995	1992	292.141	238.783	340.775	3.29917	2.573	4.2303	272.8	259.2	286.5	3579	9900
France	Males	Other	10.1.1995 - 9.1.1999	1996.5	273.403	216.575	328.059	2.78256	2.18213	3.5482	290	274.7	305.4	3579	9900
France	Males	Other	10.1.1980 - 9.1.1982	1980.5	336.992	204.175	458.674	2.5682	1.68865	3.9059	381.8	355	408.5	3579	9900
France	Males	Other	10.1.2004 - 31.12.2007	2005.5	230.831	179.742	274.569	2.87437	2.27412	3.6331	238.6	225.2	252	3579	9900
France	Males	Other	10.1.1999 - 9.1.2004	2000	258.808	212.968	300.451	2.91023	2.35864	3.5908	264.2	251.4	277	3579	9900
France	Females	Smoking-Related Causes	10.1.1982 - 9.1.1987	1984	-12.6007	-23.7771	7.09574	0.451492	0.160064	1.2735	16.7	13.5	19.8	3579	9210
France	Females	Smoking-Related Causes	10.1.1987 - 9.1.1990	1988	20.1503	-2.31096	36.0855	3.43682	0.637348	18.5327	18.3	14.1	22.6	3579	9210
France	Females	Smoking-Related Causes	10.1.1990 - 9.1.1995	1992	-10.4364	-23.1424	7.90343	0.589542	0.264801	1.3125	20.2	16.9	23.6	3579	9210
France	Females	Smoking-Related Causes	10.1.1995 - 9.1.1999	1996.5	18.8477	-2.42667	35.9701	2.17747	0.928818	5.1048	25.4	21.3	29.6	3579	9210
France	Females	Smoking-Related Causes	10.1.1980 - 9.1.1982	1980.5	2.72379	-18.0515	27.3408	1.22932	0.11003	13.7346	13.2	8.8	17.7	3579	9210
France	Females	Smoking-Related Causes	10.1.2004 - 31.12.2007	2005.5	22.8058	4.56135	39.9955	1.96286	1.06596	3.6144	35.1	30.1	40.1	3579	9210
France	Females	Smoking-Related Causes	10.1.1999 - 9.1.2004	2000	9.83966	-5.49989	25.353	1.50502	0.762125	2.9721	24.4	20.7	28.1	3579	9210
France	Males	Smoking-Related Causes	10.1.1982 - 9.1.1987	1984	156.819	97.8885	212.895	2.4696	1.72549	3.5346	185	173.1	196.8	3579	9210
France	Males	Smoking-Related Causes	10.1.1987 - 9.1.1990	1988	174.555	107.474	236.645	2.71802	1.77493	4.1622	188.9	173.5	204.2	3579	9210
France	Males	Smoking-Related Causes	10.1.1990 - 9.1.1995	1992	110.825	64.3376	154.586	1.99107	1.47469	2.6883	167.1	156.3	177.9	3579	9210
France	Males	Smoking-Related Causes	10.1.1995 - 9.1.1999	1996.5	138.106	96.7688	180.331	2.31003	1.70061	3.1378	174.5	162.6	186.3	3579	9210
France	Males	Smoking-Related Causes	10.1.1980 - 9.1.1982	1980.5	195.434	100.677	273.799	3.13539	1.69448	5.8016	188.7	169.6	207.8	3579	9210
France	Males	Smoking-Related Causes	10.1.2004 - 31.12.2007	2005.5	105.405	70.0725	138.59	2.26998	1.67225	3.0814	135.5	125.2	145.7	3579	9210
France	Males	Smoking-Related Causes	10.1.1999 - 9.1.2004	2000	115.09	81.4615	148.207	2.55266	1.89655	3.4358	131.5	122.3	140.7	3579	9210
Hungary	Females	Cancer	1978-1981	1979.5	-222.001	-240.842	-202.367	0.4804	0.4491	0.514	316.28	313.15	319.5	3579	2000
Hungary	Females	Cancer	1988-1991	1989.5	-103.009	-121.503	-83.5731	0.7304	0.6906	0.7726	330.64	327.34	333.71	3579	2000
Hungary	Females	Cancer	1999-2002	2000.5	116.244	100.506	130.994	1.4548	1.3865	1.5264	313.71	310.57	316.71	3579	2000
Hungary	Males	Cancer	1978-1981	1979.5	57.8456	31.0619	84.4378	1.1143	1.0601	1.1714	534.88	530.31	539.77	3579	2000
Hungary	Males	Cancer	1988-1991	1989.5	362.926	339.204	387.381	1.7948	1.7201	1.8727	638.1	633.1	643.49	3579	2000
Hungary	Males	Cancer	1999-2002	2000.5	675.913	657.35	694.363	3.3005	3.1755	3.4304	631.77	626.88	636.73	3579	2000
Hungary	Females	CVD	1978-1981	1979.5	177.319	138.229	217.472	1.3121	1.234	1.395	656.89	652.48	661.17	3579	1000
Hungary	Females	CVD	1988-1991	1989.5	451.051	424.171	478.921	2.2097	2.0907	2.3354	598.4	594.15	602.52	3579	1000
Hungary	Females	CVD	1999-2002	2000.5	579.115	564.205	594.332	4.4379	4.2166	4.6708	458.01	454.69	461.38	3579	1000
Hungary	Males	CVD	1978-1981	1979.5	272.528	233.44	311.444	1.2781	1.233	1.3248	1116.32	1110.14	1122.66	3579	1000
Hungary	Males	CVD	1988-1991	1989.5	809.827	777.981	842.018	2.1302	2.0598	2.203	1121.45	1114.49	1128.67	3579	1000
Hungary	Males	CVD	1999-2002	2000.5	1181.86	1160.95	1202.12	4.5275	4.3768	4.6833	925.98	920.09	931.64	3579	1000
Hungary	Females	External	1978-1981	1979.5	-35.8512	-46.454	-24.9008	0.6557	0.5764	0.7459	86.21	84.38	87.84	3579	6000
Hungary	Females	External	1988-1991	1989.5	30.0188	19.8972	39.0876	1.4493	1.289	1.6297	81.82	80.14	83.35	3579	6000
Hungary	Females	External	1999-2002	2000.5	56.1408	50.8594	61.4255	3.1824	2.8039	3.612	53.79	52.52	55.07	3579	6000
Hungary	Males	External	1978-1981	1979.5	283.183	271.049	296.116	4.5417	4.1453	4.9761	221.55	218.67	224.47	3579	6000
Hungary	Males	External	1988-1991	1989.5	329.455	318.807	339.69	5.6664	5.2344	6.1339	235.33	232.24	238.49	3579	6000
Hungary	Males	External	1999-2002	2000.5	262.038	253.998	269.898	5.9337	5.4884	6.4151	184.13	181.39	186.77	3579	6000
Hungary	Females	Other	1978-1981	1979.5	56.6734	34.5926	77.1337	1.3001	1.1768	1.4365	217.16	214.58	219.89	3579	9900
Hungary	Females	Other	1988-1991	1989.5	169.909	154.22	185.246	2.4426	2.2413	2.6619	202.74	200.12	205.13	3579	9900
Hungary	Females	Other	1999-2002	2000.5	209.797	200.125	219.534	3.2723	3.0576	3.502	197.23	194.54	199.66	3579	9900
Hungary	Males	Other	1978-1981	1979.5	332.71	310.132	355.688	2.2909	2.1501	2.441	424.09	420.02	428.26	3579	9900
Hungary	Males	Other	1988-1991	1989.5	560.796	544.182	577.38	4.4885	4.2325	4.76	441.15	436.8	445.54	3579	9900
Hungary	Males	Other	1999-2002	2000.5	614.266	601.082	627.799	5.2219	4.9722	5.4842	452.63	448.57	456.82	3579	9900
Hungary	Females	Smoking-Related Causes	1978-1981	1979.5	-30.8865	-40.2881	-21.3379	0.5892	0.4985	0.6964	59.74	58.47	61.06	3579	9210
Hungary	Females	Smoking-Related Causes	1988-1991	1989.5	-14.4612	-22.962	-5.2238	0.802	0.7054	0.9119	65.82	64.28	67.32	3579	9210
Hungary	Females	Smoking-Related Causes	1999-2002	2000.5	46.9905	39.0633	54.9589	1.8249	1.6559	2.0111	80.46	78.83	81.92	3579	9210
Hungary	Males	Smoking-Related Causes	1978-1981	1979.5	237.804	219.645	256.849	2.4856	2.2916	2.6959	278.98	275.62	282.06	3579	9210
Hungary	Males	Smoking-Related Causes	1988-1991	1989.5	361.615	346.788	376.211	3.628	3.388	3.8849	318.41	314.55	321.88	3579	9210
Hungary	Males	Smoking-Related Causes	1999-2002	2000.5	433.414	423.308	443.863	6.01	5.6494	6.3936	303.22	299.71	306.28	3579	9210
Lithuania	Females	Cancer	1 Jan 1988 - 31 Dec 1990	1989	-10.4943	-22.9677	5.80961	0.755856	0.686058	0.8328	219.606	214.488	223.684	3579	2000
Lithuania	Females	Cancer	06.04.2001 - 31.12.2005	2003	49.6958	31.929	67.823	1.2841	1.1733	1.4054	199.77	195.22	203.99	3579	2000
Lithuania	Females	Cancer	1.1.2006 - 31.12.2009	2007.5	63.2691	43.7631	83.7166	1.3958	1.257	1.55	191.47	186.84	195.93	3579	2000
Lithuania	Males	Cancer	1 Jan 1988 - 31 Dec 1990	1989	259.969	221.447	295.086	1.95566	1.79838	2.1265	426.863	419.796	435.183	3579	2000
Lithuania	Males	Cancer	06.04.2001 - 31.12.2005	2003	339.362	315.126	361.871	2.5491	2.3708	2.7408	388.75	381.79	395.82	3579	2000
Lithuania	Males	Cancer	1.1.2006 - 31.12.2009	2007.5	330.649	306.755	355.818	2.4722	2.2831	2.6771	389.91	382.44	397.32	3579	2000
Lithuania	Females	CVD	1 Jan 1988 - 31 Dec 1990	1989	175.5	149.662	200.387	1.90652	1.71997	2.1132	252.409	248.053	256.607	3579	1000
Lithuania	Females	CVD	06.04.2001 - 31.12.2005	2003	241.129	228.2	254.578	3.9755	3.6194	4.3665	201.6	197.27	205.94	3579	1000
Lithuania	Females	CVD	1.1.2006 - 31.12.2009	2007.5	292.449	279.637	304.738	5.7925	5.2283	6.4176	207.25	202.32	212.27	3579	1000
Lithuania	Males	CVD	1 Jan 1988 - 31 Dec 1990	1989	290.909	242.379	336.11	1.52654	1.42907	1.6309	664.867	654.681	673.72	3579	1000
Lithuania	Males	CVD	06.04.2001 - 31.12.2005	2003	576.443	546.415	608.865	2.5557	2.4158	2.7038	658.75	650.02	667.63	3579	1000
Lithuania	Males	CVD	1.1.2006 - 31.12.2009	2007.5	690.123	655.68	722.943	2.9638	2.7864	3.1524	696.49	686.16	705.96	3579	1000
Lithuania	Females	External	1 Jan 1988 - 31 Dec 1990	1989	59.8813	48.6902	68.9939	2.4705	1.98839	3.0696	58.9117	56.7538	61.8114	3579	6000
Lithuania	Females	External	06.04.2001 - 31.12.2005	2003	108.123	98.6172	116.477	4.7402	4.0141	5.5977	82.97	80.2	85.95	3579	6000
Lithuania	Females	External	1.1.2006 - 31.12.2009	2007.5	111.824	103	120.328	5.9484	4.9026	7.2172	78.51	75.33	81.48	3579	6000
Lithuania	Males	External	1 Jan 1988 - 31 Dec 1990	1989	259.276	237.679	280.859	2.24431	2.02463	2.4878	281.673	274.927	287.85	3579	6000
Lithuania	Males	External	06.04.2001 - 31.12.2005	2003	467.327	443.938	490.032	3.7041	3.4224	4.009	406.49	398.63	413.61	3579	6000
Lithuania	Males	External	1.1.2006 - 31.12.2009	2007.5	480.292	456.31	502.829	4.303	3.9224	4.7206	385.56	377.61	393.05	3579	6000
Lithuania	Females	Other	1 Jan 1988 - 31 Dec 1990	1989	109.39	92.4957	123.111	2.80637	2.39237	3.292	113.272	109.525	116.187	3579	9900
Lithuania	Females	Other	06.04.2001 - 31.12.2005	2003	134.219	122.578	144.056	4.2942	3.7346	4.9377	107.85	104.48	111.32	3579	9900
Lithuania	Females	Other	1.1.2006 - 31.12.2009	2007.5	203.355	191.441	214.891	5.7717	5.0388	6.6112	144.29	140.19	148.85	3579	9900
Lithuania	Males	Other	1 Jan 1988 - 31 Dec 1990	1989	282.33	259.337	304.347	2.89618	2.5715	3.2618	266.557	260.432	331.14	3579	9900
Lithuania	Males	Other	06.04.2001 - 31.12.2005	2003	388.316	368.477	407.487	3.9642	3.6307	4.3283	325.16	318.84	331.14	3579	9900
Lithuania	Males	Other	1.1.2006 - 31.12.2009	2007.5	532.238	507.318	556.252	4.4295	4.0616	4.8307	421.31	412.98	331.14	3579	9900
Lithuania	Females	Smoking-Related Causes	1 Jan 1988 - 31 Dec 1990	1989	-3.81381	-19.9454	3.17707	0.741829	0.508028	1.0832	13.6835	12.2344	14.6818	3579	9210
Lithuania	Females	Smoking-Related Causes	06.04.2001 - 31.12.2005	2003	7.1894	3.1126	11.3066	1.956	1.3215	2.8951	11.12	10.01	12.07	3579	9210
Lithuania	Females	Smoking-Related Causes	1.1.2006 - 31.12.2009	2007.5	9.6456	5.1514	14.0036	2.3125	1.5225	3.5124	12.17	11.01	13.35	3579	9210
Lithuania	Males	Smoking-Related Causes	1 Jan 1988 - 31 Dec 1990	1989	170.929	149.797	187.958	3.53706	3.04777	4.1049	155.537	150.876	159.821	3579	9210
Lithuania	Males	Smoking-Related Causes	06.04.2001 - 31.12.2005	2003	171.244	160.408	181.935	4.8766	4.2639	5.5774	129.8	125.7	133.51	3579	9210
Lithuania	Males	Smoking-Related Causes	1.1.2006 - 31.12.2009	2007.5	162.674	151.077	174.04	4.587	3.9666	5.3045	126.69	122.6	130.96	3579	9210
New Zealand	Females	Cancer	1981-84	1982.75	60	54.8	65.7	1.26	1.06	1.49	270.3	259.8	280.7	3574	2000
New Zealand	Females	Cancer	1986-89	1987.75	74	13.6	133.9	1.32	1.15	1.52	281.6	270.8	292.5	3574	2000
New Zealand	Females	Cancer	1991-94	1992.75	86	51.4	121	1.39	1.23	1.56	286.3	275.3	297.2	3574	2000
New Zealand	Females	Cancer	1996-99	1997.75	107	60.4	153.1	1.51	1.35	1.7	285.9	275.5	296.3	3574	2000
New Zealand	Females	Cancer	2001-06	2003.75	128	94.9	161.3	1.77	1.59	1.97	267	258.4	275.5	3574	2000
New Zealand	Females	Cancer	2006-11	2008.75	130	92.2	167	1.82	1.64	2.01	265	256.9	273.1	3574	2000
New Zealand	Males	Cancer	1981-84	1982.75	170	127.3	212.4	1.65	1.43	1.9	377.5	364	391	3574	2000
New Zealand	Males	Cancer	1986-89	1987.75	105	77.3	131.9	1.36	1.2	1.53	371.2	357	385.4	3574	2000
New Zealand	Males	Cancer	1991-94	1992.75	176	132	219.6	1.7	1.52	1.9	391.9	377	406.8	3574	2000
New Zealand	Males	Cancer	1996-99	1997.75	162	87.4	235.9	1.68	1.51	1.88	359.2	346.1	372.2	3574	2000
New Zealand	Males	Cancer	2001-06	2003.75	207	144.5	268.9	2.08	1.88	2.31	350	339.2	360.8	3574	2000
New Zealand	Males	Cancer	2006-11	2008.75	174	129.1	219.7	1.97	1.79	2.17	318.2	308.1	328.4	3574	2000
New Zealand	Females	CVD	1981-84	1982.75	263	140.2	386.4	2.55	2.14	3.03	333.6	321.9	345.3	3574	1000
New Zealand	Females	CVD	1986-89	1987.75	176	120.3	231.7	2.07	1.76	2.43	283.9	273.1	294.6	3574	1000
New Zealand	Females	CVD	1991-94	1992.75	200	159.3	240.7	2.92	2.45	3.48	251.5	240.9	262.1	3574	1000
New Zealand	Females	CVD	1996-99	1997.75	136	72.5	199.7	2.62	2.18	3.15	182.6	174.3	190.9	3574	1000
New Zealand	Females	CVD	2001-06	2003.75	123	111.1	135.7	3.18	2.6	3.91	152	145.2	158.7	3574	1000
New Zealand	Females	CVD	2006-11	2008.75	102	69.3	134.8	4.18	3.24	5.4	115.7	110.3	121.2	3574	1000
New Zealand	Males	CVD	1981-84	1982.75	292	183.9	400.8	1.59	1.43	1.76	694.7	676.2	713.3	3574	1000
New Zealand	Males	CVD	1986-89	1987.75	307	259.9	353.3	1.76	1.59	1.94	633	613.7	652.2	3574	1000
New Zealand	Males	CVD	1991-94	1992.75	286	212.5	360	1.93	1.74	2.14	528	510.4	545.6	3574	1000
New Zealand	Males	CVD	1996-99	1997.75	260	120.9	400	2.19	1.95	2.45	415.3	400.7	429.8	3574	1000
New Zealand	Males	CVD	2001-06	2003.75	277	241.2	312	3.46	3	3.99	327.8	317.1	338.4	3574	1000
New Zealand	Males	CVD	2006-11	2008.75	191	168.1	213.9	2.98	2.59	3.43	254.7	245.4	264.1	3574	1000
New Zealand	Females	External	1981-84	1982.75	-5	-10.7	-0.2	0.83	0.47	1.45	28.5	24.7	32.4	3574	6000
New Zealand	Females	External	1986-89	1987.75	-3	-14.3	8.4	0.9	0.56	1.45	27.5	23.3	31.6	3574	6000
New Zealand	Females	External	1991-94	1992.75	4	3	4.3	1.17	0.75	1.8	24.7	20.7	28.6	3574	6000
New Zealand	Females	External	1996-99	1997.75	-2	-10.2	7.1	0.92	0.59	1.45	20.2	16.9	23.5	3574	6000
New Zealand	Females	External	2001-06	2003.75	4	-5.5	13.1	1.2	0.87	1.67	22.2	19.5	24.8	3574	6000
New Zealand	Females	External	2006-11	2008.75	13	11.5	13.6	1.85	1.34	2.55	24.9	22.1	27.6	3574	6000
New Zealand	Males	External	1981-84	1982.75	49	35.9	61.1	1.98	1.4	2.8	82.4	74.8	90	3574	6000
New Zealand	Males	External	1986-89	1987.75	58	40.5	75.4	2.17	1.58	2.97	92.6	83.3	101.9	3574	6000
New Zealand	Males	External	1991-94	1992.75	35	25.7	44.9	1.64	1.23	2.19	82.2	73.3	91.1	3574	6000
New Zealand	Males	External	1996-99	1997.75	46	17.6	74.6	2.13	1.56	2.89	75.3	67.2	83.4	3574	6000
New Zealand	Males	External	2001-06	2003.75	51	42.7	60.1	2.72	2.08	3.56	70.8	65.3	76.4	3574	6000
New Zealand	Males	External	2006-11	2008.75	61	45.1	77.2	3.48	2.6	4.65	76.1	70.2	82	3574	6000
New Zealand	Females	Other	1981-84	1982.75	117	104.7	130.1	2.64	1.97	3.55	144.6	136.5	152.7	3574	9900
New Zealand	Females	Other	1986-89	1987.75	125	88.3	162.3	2.98	2.28	3.9	148.2	139.9	156.5	3574	9900
New Zealand	Females	Other	1991-94	1992.75	129	100.3	157.4	3.42	2.64	4.42	148.2	139.9	156.5	3574	9900
New Zealand	Females	Other	1996-99	1997.75	126	74.6	178.4	3.47	2.72	4.42	143.4	135.8	151	3574	9900
New Zealand	Females	Other	2001-06	2003.75	129	65.5	192.8	4.22	3.29	5.4	142.9	136.4	149.5	3574	9900
New Zealand	Females	Other	2006-11	2008.75	144	98.4	190.4	8.81	5.81	13.34	136.9	130.9	142.9	3574	9900
New Zealand	Males	Other	1981-84	1982.75	161	147.5	174.2	2.25	1.83	2.76	237.4	226	248.8	3574	9900
New Zealand	Males	Other	1986-89	1987.75	170	154.5	185.9	2.65	2.17	3.23	230.8	218.9	242.6	3574	9900
New Zealand	Males	Other	1991-94	1992.75	159	142.7	175	2.8	2.29	3.43	213.3	201.8	224.9	3574	9900
New Zealand	Males	Other	1996-99	1997.75	164	120.8	207.8	2.91	2.4	3.52	212.2	201.6	222.7	3574	9900
New Zealand	Males	Other	2001-06	2003.75	192	172.2	212.1	5.07	3.97	6.48	197.1	188.6	205.5	3574	9900
New Zealand	Males	Other	2006-11	2008.75	168	146.5	190	5.16	4.04	6.6	180.1	172.1	188	3574	9900
New Zealand	Females	Smoking-Related Causes	1981-84	1982.75	71	62.2	78.8	4.47	2.65	7.54	64.3	59.3	69.4	3574	9210
New Zealand	Females	Smoking-Related Causes	1986-89	1987.75	59	45	72.8	2.68	1.9	3.77	75	69.5	80.6	3574	9210
New Zealand	Females	Smoking-Related Causes	1991-94	1992.75	85	66.8	104.1	4.08	2.87	5.8	90.7	84.5	96.9	3574	9210
New Zealand	Females	Smoking-Related Causes	1996-99	1997.75	98	94.3	101.3	5.1	3.48	7.49	96.6	90.6	102.7	3574	9210
New Zealand	Females	Smoking-Related Causes	2001-06	2003.75	93	59	126.8	4.5	3.31	6.12	99.8	94.5	105.1	3574	9210
New Zealand	Females	Smoking-Related Causes	2006-11	2008.75	103	76.4	129.6	7.69	5	11.83	99.4	94.5	104.3	3574	9210
New Zealand	Males	Smoking-Related Causes	1981-84	1982.75	156	112.5	200.3	2.63	2.09	3.31	200.8	190.9	210.6	3574	9210
New Zealand	Males	Smoking-Related Causes	1986-89	1987.75	135	125.6	144.5	2.59	2.09	3.21	185.9	175.7	196.1	3574	9210
New Zealand	Males	Smoking-Related Causes	1991-94	1992.75	143	136.8	148.2	3.28	2.59	4.15	173.8	163.8	183.8	3574	9210
New Zealand	Males	Smoking-Related Causes	1996-99	1997.75	129	70.9	186.1	3.32	2.63	4.19	152.6	144.2	161.1	3574	9210
New Zealand	Males	Smoking-Related Causes	2001-06	2003.75	152	88.1	215.3	6.46	4.61	9.04	143.1	136.2	150.1	3574	9210
New Zealand	Males	Smoking-Related Causes	2006-11	2008.75	123	122.3	123.9	7.04	4.83	10.25	121.1	114.9	127.4	3574	9210
Norway	Females	Cancer	Nov 2001 - Oct 2006	2004	158.543	141.216	175.372	1.8027	1.6885	1.9247	276.78	271.85	281.41	3579	2000
Norway	Females	Cancer	Nov 1995 - Dec 2001	1998.5	130.133	112.207	147.164	1.5434	1.4548	1.6375	304.53	299.04	309.73	3579	2000
Norway	Females	Cancer	Nov 1980 - Oct 1985	1983	39.0228	20.4295	58.6225	1.1452	1.0693	1.2264	288.27	283.34	293.5	3579	2000
Norway	Females	Cancer	Nov 1985 - Dec 1990	1988	59.3738	39.4583	79.006	1.2164	1.1372	1.301	304.1	298.01	310.43	3579	2000
Norway	Females	Cancer	Nov 1990 - Oct 1995	1993	81.6336	62.9047	101.358	1.3245	1.2405	1.4141	292.4	287.47	297.15	3579	2000
Norway	Females	Cancer	Nov 2006 - Dec 2009	2008	155.129	133.515	175.704	1.8185	1.6717	1.9782	267.09	261.23	272.95	3579	2000
Norway	Males	Cancer	Nov 2001 - Oct 2006	2004	234.885	215.368	253.418	1.9472	1.8393	2.0615	365.41	359.98	370.91	3579	2000
Norway	Males	Cancer	Nov 1995 - Dec 2001	1998.5	209.556	191.422	228.783	1.6876	1.6039	1.7757	409.55	403.89	415.07	3579	2000
Norway	Males	Cancer	Nov 1980 - Oct 1985	1983	105.064	82.7871	128.723	1.2888	1.216	1.3659	416.36	410.19	422.09	3579	2000
Norway	Males	Cancer	Nov 1985 - Dec 1990	1988	122.574	97.6396	145.488	1.3344	1.2607	1.4123	427.87	421.26	434.91	3579	2000
Norway	Males	Cancer	Nov 1990 - Oct 1995	1993	149.916	128.934	172.421	1.4409	1.3626	1.5237	414.99	409.07	421.06	3579	2000
Norway	Males	Cancer	Nov 2006 - Dec 2009	2008	211.374	188.596	234.685	1.8915	1.7568	2.0365	342.78	335.66	349.64	3579	2000
Norway	Females	CVD	Nov 2001 - Oct 2006	2004	153.029	143.127	162.532	3.2714	2.9875	3.5823	143.89	141.07	147.03	3579	1000
Norway	Females	CVD	Nov 1995 - Dec 2001	1998.5	187.772	176.399	198.169	2.8262	2.6395	3.0261	196.71	193.05	200.2	3579	1000
Norway	Females	CVD	Nov 1980 - Oct 1985	1983	218.725	199.288	237.687	1.9953	1.8731	2.1256	329.11	324.5	333.95	3579	1000
Norway	Females	CVD	Nov 1985 - Dec 1990	1988	224.021	207.557	240.209	2.1539	2.021	2.2955	306.15	301.3	310.84	3579	1000
Norway	Females	CVD	Nov 1990 - Oct 1995	1993	213.616	198.996	227.9	2.4312	2.2719	2.6016	256.07	251.98	259.89	3579	1000
Norway	Females	CVD	Nov 2006 - Dec 2009	2008	125.011	113.81	135.331	3.5723	3.1332	4.0729	111.1	107.69	114.51	3579	1000
Norway	Males	CVD	Nov 2001 - Oct 2006	2004	318.796	303.516	334.377	2.9706	2.7927	3.1598	321.18	316.45	326.11	3579	1000
Norway	Males	CVD	Nov 1995 - Dec 2001	1998.5	399.501	380.745	419.158	2.4302	2.3189	2.5468	479.09	473.34	484.51	3579	1000
Norway	Males	CVD	Nov 1980 - Oct 1985	1983	325.778	294.789	360.85	1.5007	1.4392	1.5648	813.58	805.22	822.04	3579	1000
Norway	Males	CVD	Nov 1985 - Dec 1990	1988	419.798	389.459	449.809	1.7498	1.677	1.8257	769.8	761.09	778.81	3579	1000
Norway	Males	CVD	Nov 1990 - Oct 1995	1993	421.307	396.385	446.418	2.0251	1.9342	2.1202	621.65	614.28	628.53	3579	1000
Norway	Males	CVD	Nov 2006 - Dec 2009	2008	265.247	248.612	281.686	3.0786	2.8234	3.3568	260.23	254.14	265.94	3579	1000
Norway	Females	External	Nov 2001 - Oct 2006	2004	18.712	13.1078	23.6742	2.0162	1.6357	2.4854	27.77	26.17	29.25	3579	6000
Norway	Females	External	Nov 1995 - Dec 2001	1998.5	6.3267	0.5907	11.8298	1.2668	1.0313	1.556	26.88	25.21	28.49	3579	6000
Norway	Females	External	Nov 1980 - Oct 1985	1983	0.411	-6.6722	7.4598	1.0119	0.8267	1.2385	34.76	32.9	36.51	3579	6000
Norway	Females	External	Nov 1985 - Dec 1990	1988	1.3552	-5.8897	8.5123	1.0397	0.8419	1.284	34.79	32.54	37.17	3579	6000
Norway	Females	External	Nov 1990 - Oct 1995	1993	-1.9542	-7.6057	3.7947	0.9329	0.7555	1.152	28.15	26.58	29.7	3579	6000
Norway	Females	External	Nov 2006 - Dec 2009	2008	19.4383	12.1345	26.2333	2.1291	1.6043	2.8256	26.93	24.91	29.2	3579	6000
Norway	Males	External	Nov 2001 - Oct 2006	2004	62.8881	55.3775	70.0744	2.897	2.5158	3.3359	64.6	62.21	66.97	3579	6000
Norway	Males	External	Nov 1995 - Dec 2001	1998.5	56.8395	48.6906	65.0814	2.4302	2.1119	2.7964	68.16	65.34	70.81	3579	6000
Norway	Males	External	Nov 1980 - Oct 1985	1983	51.8441	40.4456	63.7794	1.7942	1.5651	2.0568	91.2	88.1	94.5	3579	6000
Norway	Males	External	Nov 1985 - Dec 1990	1988	51.1962	39.1821	63.5522	1.785	1.5463	2.0605	90.82	86.83	94.92	3579	6000
Norway	Males	External	Nov 1990 - Oct 1995	1993	61.1203	51.6905	70.2089	2.3855	2.0717	2.7469	74.67	72.03	77.27	3579	6000
Norway	Males	External	Nov 2006 - Dec 2009	2008	64.7709	54.5826	74.0272	3.2093	2.6397	3.9018	61.7	58.2	64.94	3579	6000
Norway	Females	Other	Nov 2001 - Oct 2006	2004	178.811	167.862	189.205	3.3854	3.1024	3.6943	164.37	161.03	167.55	3579	9900
Norway	Females	Other	Nov 1995 - Dec 2001	1998.5	143.476	132.105	154.062	2.5408	2.3492	2.748	164.86	161.09	168.49	3579	9900
Norway	Females	Other	Nov 1980 - Oct 1985	1983	81.5577	68.8906	94.2826	1.7668	1.6045	1.9454	147.14	143.67	150.54	3579	9900
Norway	Females	Other	Nov 1985 - Dec 1990	1988	85.5252	71.3281	98.6454	1.7467	1.5936	1.9146	157.3	153.19	161.26	3579	9900
Norway	Females	Other	Nov 1990 - Oct 1995	1993	109.046	96.9028	120.864	2.025	1.856	2.2094	160.91	157.54	164.12	3579	9900
Norway	Females	Other	Nov 2006 - Dec 2009	2008	194.051	180.603	206.586	3.7759	3.3848	4.2121	166.93	162.2	171.38	3579	9900
Norway	Males	Other	Nov 2001 - Oct 2006	2004	290.063	274.575	303.988	3.1982	2.9879	3.4233	276.99	272.16	281.66	3579	9900
Norway	Males	Other	Nov 1995 - Dec 2001	1998.5	256.026	241.64	270.904	2.5948	2.4369	2.763	288.55	283.76	293.53	3579	9900
Norway	Males	Other	Nov 1980 - Oct 1985	1983	211.485	192.651	230.161	2.0513	1.9103	2.2028	306.9	301.38	311.87	3579	9900
Norway	Males	Other	Nov 1985 - Dec 1990	1988	210.062	191.01	230.121	2.0476	1.908	2.1975	305.54	299.71	311.12	3579	9900
Norway	Males	Other	Nov 1990 - Oct 1995	1993	231.033	212.713	249.226	2.2459	2.0985	2.4036	300.95	295.55	305.91	3579	9900
Norway	Males	Other	Nov 2006 - Dec 2009	2008	284.154	265.875	300.905	3.2382	2.9697	3.531	269.03	263.28	275	3579	9900
Norway	Females	Smoking-Related Causes	Nov 2001 - Oct 2006	2004	69.8711	64.7759	75.6999	4.4993	3.8493	5.259	54.9	52.96	56.94	3579	9210
Norway	Females	Smoking-Related Causes	Nov 1995 - Dec 2001	1998.5	56.4079	50.4094	62.4802	3.364	2.888	3.9184	52.07	49.95	54.27	3579	9210
Norway	Females	Smoking-Related Causes	Nov 1980 - Oct 1985	1983	6.2835	0.7011	12.0814	1.3198	1.0271	1.6958	22.79	21.36	24.26	3579	9210
Norway	Females	Smoking-Related Causes	Nov 1985 - Dec 1990	1988	9.7494	3.7478	16.2815	1.3697	1.1067	1.6952	31.24	29.51	33.19	3579	9210
Norway	Females	Smoking-Related Causes	Nov 1990 - Oct 1995	1993	34.5718	28.4738	40.8328	2.6466	2.18	3.213	38.28	36.55	40.14	3579	9210
Norway	Females	Smoking-Related Causes	Nov 2006 - Dec 2009	2008	79.0874	72.2107	85.9361	5.1523	4.2715	6.2147	58.59	55.85	61.44	3579	9210
Norway	Males	Smoking-Related Causes	Nov 2001 - Oct 2006	2004	113.962	105.77	121.203	4.0202	3.5753	4.5204	94.71	91.86	97.39	3579	9210
Norway	Males	Smoking-Related Causes	Nov 1995 - Dec 2001	1998.5	98.4142	90.0266	106.773	2.9129	2.6176	3.2416	100.65	97.82	103.38	3579	9210
Norway	Males	Smoking-Related Causes	Nov 1980 - Oct 1985	1983	51.2094	41.1244	62.1767	1.7536	1.5461	1.9889	93.56	90.62	96.54	3579	9210
Norway	Males	Smoking-Related Causes	Nov 1985 - Dec 1990	1988	82.1741	71.8081	92.4787	2.3755	2.1019	2.6847	100.83	97.69	104.14	3579	9210
Norway	Males	Smoking-Related Causes	Nov 1990 - Oct 1995	1993	87.9566	78.0053	97.477	2.5374	2.254	2.8564	101.19	98.15	104.28	3579	9210
Norway	Males	Smoking-Related Causes	Nov 2006 - Dec 2009	2008	107.532	98.0022	115.964	4.0349	3.475	4.685	89.2	85.95	92.47	3579	9210
